# Supplementary material for: Serum Proteomic Profile of Asthmatic Patients after Six Months of Benralizumab and Mepolizumab Treatment
Source: Biomedicines. 2022 Mar 24;10(4):761. doi: 10.3390/biomedicines10040761 (PMC9027545; doi:10.3390/biomedicines10040761)
Supplement: Supplementary file 1 [file biomedicines-10-00761-s001.zip]

Archive with 4 entries (4 files):
- Supplementary  Table S2 Protein identification by mass spectrometry.pdf
- Supplementary Figure S1 Representative silver-stained 2D gels of serum samples.jpg
- Supplementary Table S1 Statistical analysis of protein profiles.pdf
- Supplementary Table S3 MetaCore Analysis.pdf
